# Supplementary material for: Elaboration and Characterization of Natural Deep Eutectic Solvents (NADESs): Application in the Extraction of Phenolic Compounds from pitaya
Source: Molecules. 2022 Nov 29;27(23):8310. doi: 10.3390/molecules27238310 (PMC9739405; doi:10.3390/molecules27238310)
Supplement: Supplementary file 1 [file molecules-27-08310-s001.zip]

Archive with 1 entries (1 files):
- molecules-2002492-supplementary.pdf
